# Supplementary material for: Colorimetric Sensor Based on Hydroxypropyl Cellulose for Wide Temperature Sensing Range
Source: Sensors (Basel). 2022 Jan 24;22(3):886. doi: 10.3390/s22030886 (PMC8839604; doi:10.3390/s22030886)
Supplement: Supplementary file 1 [file sensors-22-00886-s001.zip]

Archive with 1 entries (1 files):
- sensors-1507293-supplementary.pdf
